# Supplementary material for: Evaluation of the diagnostic potential of urinary N-Acetyltyramine-O,β-glucuronide (NATOG) as diagnostic biomarker for Onchocerca volvulus infection
Source: Parasit Vectors. 2016 May 23;9:302. doi: 10.1186/s13071-016-1582-6 (PMC4877973; doi:10.1186/s13071-016-1582-6)
Supplement: Additional file 1: — Overview of data obtained for all samples (urinary NATOG, urinary creatinine and Ov16 status). (XLSX 18 kb) [file 13071_2016_1582_MOESM1_ESM.xlsx]

## Sheet: Sheet1
Subject ID	Group	µM NATOG	urinary creatinine (mg/mL)	Ov16 status
500-502	NON ENDEMIC CONTROLS	0.0753	1.3367	-
500-503	NON ENDEMIC CONTROLS	0.21	0.8246	-
500-505	NON ENDEMIC CONTROLS	0.491	2.5743	-
500-506	NON ENDEMIC CONTROLS	0.242	1.0324	-
500-507	NON ENDEMIC CONTROLS	2.32	2.5096	-
500-508	NON ENDEMIC CONTROLS	0.368	1.6814	-
500-509	NON ENDEMIC CONTROLS	0.326	0.7325	-
500-510	NON ENDEMIC CONTROLS	0.833	1.1861	-
500-511	NON ENDEMIC CONTROLS	0.499	1.1171	-
500-512	NON ENDEMIC CONTROLS	0.0376	0.0941	-
500-513	NON ENDEMIC CONTROLS	2.98	1.2515	-
500-514	NON ENDEMIC CONTROLS	0.0755	0.2676	-
500-515	NON ENDEMIC CONTROLS	0.979	1.41	-
500-516	NON ENDEMIC CONTROLS	0.359	1.7188	-
500-517	NON ENDEMIC CONTROLS	0.691	3.598	-
500-518	NON ENDEMIC CONTROLS	0.59	1.5154	-
500-519	NON ENDEMIC CONTROLS	0.419	0.6702	-
500-520	NON ENDEMIC CONTROLS	0.32	1.0556	-
103-061	LYMPHATIC FILARIASIS INFECTED PATIENTS	0.504	1.4624	-
104-017	LYMPHATIC FILARIASIS INFECTED PATIENTS	0.102	2.5295	-
104-400	LYMPHATIC FILARIASIS INFECTED PATIENTS	1.09	2.7218	-
104-405	LYMPHATIC FILARIASIS INFECTED PATIENTS	0.281	1.4655	-
104-411	LYMPHATIC FILARIASIS INFECTED PATIENTS	0.236	2.649	-
110-091	LYMPHATIC FILARIASIS INFECTED PATIENTS	0.628	0.5925	-
145-105	LYMPHATIC FILARIASIS INFECTED PATIENTS	0.513	1.4518	+
145-132	LYMPHATIC FILARIASIS INFECTED PATIENTS	0.457	0.5023	-
145-142	LYMPHATIC FILARIASIS INFECTED PATIENTS	1.57	2.2321	-
148-015	LYMPHATIC FILARIASIS INFECTED PATIENTS	0.497	3.3627	n.d.
148-056	LYMPHATIC FILARIASIS INFECTED PATIENTS	0.232	1.1843	+
148-062	LYMPHATIC FILARIASIS INFECTED PATIENTS	0.198	1.9135	-
148-067	LYMPHATIC FILARIASIS INFECTED PATIENTS	0.572	1.8942	+
148-071	LYMPHATIC FILARIASIS INFECTED PATIENTS	1.06	0.8047	+
150-031	LYMPHATIC FILARIASIS INFECTED PATIENTS	0.311	0.2746	-
150-055	LYMPHATIC FILARIASIS INFECTED PATIENTS	0.439	2.0131	-
150-073	LYMPHATIC FILARIASIS INFECTED PATIENTS	0.747	2.4405	-
152-061	LYMPHATIC FILARIASIS INFECTED PATIENTS	1.02	3.6097	-
181-169	LYMPHATIC FILARIASIS INFECTED PATIENTS	0.617	1.8395	-
182-164	LYMPHATIC FILARIASIS INFECTED PATIENTS	1.21	1.7343	-
182-206	LYMPHATIC FILARIASIS INFECTED PATIENTS	0.179	0.7331	-
185-125	LYMPHATIC FILARIASIS INFECTED PATIENTS	1.74	2.5756	-
185-200	LYMPHATIC FILARIASIS INFECTED PATIENTS	3.04	1.5439	-
186-115	LYMPHATIC FILARIASIS INFECTED PATIENTS	0.167	2.2246	-
186-128	LYMPHATIC FILARIASIS INFECTED PATIENTS	0.195	1.5395	-
186-136	LYMPHATIC FILARIASIS INFECTED PATIENTS	0.0051	1.1027	-
186-160	LYMPHATIC FILARIASIS INFECTED PATIENTS	0.882	0.7898	-
186-161	LYMPHATIC FILARIASIS INFECTED PATIENTS	3.94	2.7529	-
186-166	LYMPHATIC FILARIASIS INFECTED PATIENTS	0.419	2.2781	-
186-182	LYMPHATIC FILARIASIS INFECTED PATIENTS	4.73	1.1687	-
186-189	LYMPHATIC FILARIASIS INFECTED PATIENTS	0.47	2.0535	-
186-201	LYMPHATIC FILARIASIS INFECTED PATIENTS	0.373	1.8363	-
186-204	LYMPHATIC FILARIASIS INFECTED PATIENTS	0.361	2.0012	+
186-233	LYMPHATIC FILARIASIS INFECTED PATIENTS	1.19	2.8562	-
186-240	LYMPHATIC FILARIASIS INFECTED PATIENTS	0.361	0.7443	+
188-108	LYMPHATIC FILARIASIS INFECTED PATIENTS	3.96	3.0758	+
188-147	LYMPHATIC FILARIASIS INFECTED PATIENTS	0.354	0.9758	+
188-165	LYMPHATIC FILARIASIS INFECTED PATIENTS	3.42	2.7367	+
188-171	LYMPHATIC FILARIASIS INFECTED PATIENTS	1.33	2.7255	+
188-175	LYMPHATIC FILARIASIS INFECTED PATIENTS	1.95	3.059	+
188-197	LYMPHATIC FILARIASIS INFECTED PATIENTS	0.214	1.753	-
188-206	LYMPHATIC FILARIASIS INFECTED PATIENTS	0.294	3.1449	-
189-141	LYMPHATIC FILARIASIS INFECTED PATIENTS	4.81	1.6708	-
191-053	LYMPHATIC FILARIASIS INFECTED PATIENTS	0.456	1.3299	-
103-007	LYMPHATIC FILARIASIS INFECTED PATIENTS	0.35	4.6525	-
604-030	LYMPHATIC FILARIASIS INFECTED PATIENTS	0.146	2.6614	-
604-034	LYMPHATIC FILARIASIS INFECTED PATIENTS	0.0687	1.0897	-
604-043	LYMPHATIC FILARIASIS INFECTED PATIENTS	0.453	4.0005	-
604-060	LYMPHATIC FILARIASIS INFECTED PATIENTS	0.543	2.2084	-
604-076	LYMPHATIC FILARIASIS INFECTED PATIENTS	2	1.6219	-
604-081	LYMPHATIC FILARIASIS INFECTED PATIENTS	0.0038	0.0935	+
850-043	endemic controls	0.0301	0.4327	-
850-046	endemic controls	0.299	0.7402	-
850-055	endemic controls	0.145	0.6488	-
850-060	endemic controls	0.114	1.0386	+
850-103	endemic controls	0.44	1.7766	+
852-002	endemic controls	0.382	0.3986	+
852-031	endemic controls	0.072	0.6781	-
852-049	endemic controls	0.675	1.2359	+
852-054	endemic controls	0.145	1.5982	+
852-062	endemic controls	0.264	0.5703	+
853-028	endemic controls	1.28	0.8985	+
853-032	endemic controls	0.0913	0.535	+
853-036	endemic controls	4.99	1.7273	+
853-037	endemic controls	0.0866	1.0739	-
853-053	endemic controls	0.175	0.4308	+
853-054	endemic controls	0.178	1.396	-
853-059	endemic controls	0.0381	0.605	-
853-061	endemic controls	0.11	1.3193	-
854-027	endemic controls	0.427	1.9289	-
854-058	endemic controls	0.225	0.4649	+
855-004	endemic controls	0.0499	0.7956	+
855-012	endemic controls	0.283	0.9229	+
856-009	endemic controls	0.562	0.2664	+
856-018	endemic controls	0.544	0.6428	-
857-007	endemic controls	0.537	2.6791	-
857-013	endemic controls	0.134	0.468	-
857-014	endemic controls	2.12	0.1452	+
857-017	endemic controls	0.814	1.9368	-
857-027	endemic controls	2.66	1.8479	+
857-028	endemic controls	0.472	1.7912	-
857-033	endemic controls	2.71	1.8241	+
857-038	endemic controls	0.723	2.1889	+
857-039	endemic controls	3.87	1.9611	-
857-044	endemic controls	3.93	1.4673	+
857-045	endemic controls	3.61	1.2913	+
857-048	endemic controls	0.923	1.5452	+
857-058	endemic controls	3.88	1.8046	-
857-064	endemic controls	0.184	1.4922	-
857-066	endemic controls	1.02	0.418	-
857-068	endemic controls	0.934	0.5764	-
857-072	endemic controls	0.592	1.0721	+
857-074	endemic controls	0.713	0.2214	-
857-075	endemic controls	0.798	1.9477	-
857-076	endemic controls	0.152	1.5349	-
857-078	endemic controls	0.491	0.4357	-
858-003	endemic controls	0.224	0.3913	+
858-011	endemic controls	0.0813	1.1214	+
858-012	endemic controls	3.41	2.8405	+
858-016	endemic controls	0.71	0.3212	-
853-013	endemic controls	0.269	1.1591	-
850-001	nodule positive	1.12	2.142	-
850-011	nodule positive	0.219	0.6787	+
850-034	nodule positive	0.0265	1.5495	-
850-052	nodule positive	0.19	0.686	+
850-054	nodule positive	0.901	0.7761	+
850-056	nodule positive	0.013	0.0935	+
850-058	nodule positive	0.236	1.1293	-
850-059	nodule positive	0.229	3.1924	+
850-065	nodule positive	0.129	0.5277	+
850-072	nodule positive	1.24	3.405	+
850-078	nodule positive	0.72	2.0939	+
850-081	nodule positive	0.397	1.8016	+
850-087	nodule positive	3.63	1.3942	-
850-089	nodule positive	0.139	2.8362	-
850-096	nodule positive	0.189	1.9977	+
850-099	nodule positive	1.63	1.899	+
851-004	nodule positive	1.92	2.5634	+
851-014	nodule positive	1.72	1.6481	+
851-017	nodule positive	0.267	2.0318	+
851-021	nodule positive	0.109	0.9588	-
851-033	nodule positive	0.562	0.834	+
851-046	nodule positive	0.324	1.6153	-
851-074	nodule positive	0.228	1.5184	-
851-075	nodule positive	2.45	1.7255	+
851-082	nodule positive	0.0208	1.0258	-
851-094	nodule positive	0.835	2.6852	-
852-003	nodule positive	0.395	1.0294	+
852-005	nodule positive	0.277	0.8528	-
852-006	nodule positive	0.234	0.4053	+
852-010	nodule positive	0.738	1.1433	+
852-022	nodule positive	0.125	0.5794	+
852-023	nodule positive	1.59	0.5325	-
852-025	nodule positive	11.9	1.3376	-
852-028	nodule positive	0.84	0.9009	+
852-038	nodule positive	2.18	2.589	-
852-046	nodule positive	2.29	1.1421	+
852-051	nodule positive	1.19	5.61	+
853-008	nodule positive	0.109	0.3754	+
853-014	nodule positive	0.961	1.0916	+
853-016	nodule positive	0.371	0.6683	-
853-019	nodule positive	1.79	1.5878	-
853-043	nodule positive	0.0135	1.2243	+
853-044	nodule positive	1.01	1.1153	+
853-045	nodule positive	0.0829	1.3108	+
853-049	nodule positive	1.24	0.6032	-
853-050	nodule positive	0.0168	1.53	+
853-051	nodule positive	1.48	1.8527	-
853-060	nodule positive	0.0725	2.2388	+
853-062	nodule positive	0.485	2.0884	+
854-001	nodule positive	0.587	1.0818	+
854-004	nodule positive	0.823	0.4954	+
859-006	nodule positive	0.287	1.8436	+
854-008	nodule positive	0.664	0.985	-
854-009	nodule positive	0.0377	1.0221	+
854-012	nodule positive	0.243	1.6201	+
854-018	nodule positive	3.92	1.9258	+
854-022	nodule positive	0.134	0.507	+
854-023	nodule positive	0.173	1.01	+
854-030	nodule positive	0.0804	2.0306	-
854-031	nodule positive	3.1	1.477	+
854-032	nodule positive	0.065	0.8297	+
854-033	nodule positive	0.062	1.6548	+
854-036	nodule positive	0.029	0.8078	+
854-042	nodule positive	0.0062	0.9338	+
854-043	nodule positive	0.369	0.8882	+
854-048	nodule positive	1.79	0.8815	+
854-053	nodule positive	0.115	1.1518	+
854-054	nodule positive	0.0423	0.9143	+
854-055	nodule positive	0.34	0.2518	+
855-002	nodule positive	0.152	0.8991	+
855-016	nodule positive	0.176	0.8851	+
855-020	nodule positive	1.72	0.9046	+
855-030	nodule positive	0.284	1.1811	-
855-037	nodule positive	1.07	1.0916	-
855-040	nodule positive	0.47	0.6129	+
857-008	nodule positive	1.08	0.4448	+
857-011	nodule positive	0	1.6658	-
857-012	nodule positive	4.6	1.3723	-
857-034	nodule positive	1.4	1.4843	+
857-047	nodule positive	0.749	1.1457	+
857-050	nodule positive	1.72	1.5537	+
857-055	nodule positive	0.138	0.3973	+
857-063	nodule positive	1.19	0.7085	-
856-005	nodule positive	2.45	0.6659	+
856-007	nodule positive	3.63	2.48	-
856-008	nodule positive	2.58	1.3351	+
856-010	nodule positive	0.607	0.9265	+
856-015	nodule positive	1.23	1.5483	-
856-020	nodule positive	1.32	1.4941	+
856-023	nodule positive	0.368	0.8437	+
856-024	nodule positive	0.261	0.4832	+
856-025	nodule positive	0	2.1913	+
858-005	nodule positive	6.49	0.6519	-
858-021	nodule positive	0	1.5994	+
859-029	nodule positive	4.43	0.7658	-
859-036	nodule positive	3.14	1.2322	-
859-040	nodule positive	0.534	0.9783	+
859-046	nodule positive	0.585	1.1591	+
